# Supplementary material for: Comparative genomics and transcriptomics insight into myxobacterial metabolism potentials and multiple predatory strategies
Source: Front Microbiol. 2023 May 5;14:1146523. doi: 10.3389/fmicb.2023.1146523 (PMC10196010; doi:10.3389/fmicb.2023.1146523)
Supplement: Supplementary file 1 [file Table_1.xlsx]

## Sheet: Table S1
Table S1. Details of various samples taken for study and read sequence information. Q20 and Q30 stand for the percent for the Phred number more than 20 and 30 bases within total bases, respectively.
Group Name	Sample Name	Accession Number	Raw Reads	Clean Reads	Clean Bases (G)	Error rate (%)	Q20 (%)	Q30 (%)	Total Mapped (%)
Mx	Mx1	SRR19236891	11425076	11261572	1.7G	0.02	98.33	95.17	67.4
	Mx2	SRR19236892	11047508	10911918	1.6G	0.02	98.44	95.43	68.23
	Mx3	SRR19236893	12591824	12377378	1.9G	0.02	98.14	94.79	66.8
MxE	MxE1	SRR19236894	15258584	15107836	2.3G	0.02	98.64	95.82	66.25
	MxE2	SRR19236895	15292504	15173956	2.3G	0.02	98.6	95.72	65.92
	MxE3	SRR19236896	15837542	15708162	2.4G	0.02	98.56	95.65	65.66
MxM	MxM1	SRR19236897	15772974	15650030	2.3G	0.02	98.37	95.15	68.02
	MxM2	SRR19236898	15305600	15195062	2.3G	0.02	98.53	95.62	68.17
	MxM3	SRR19236899	15143266	15046552	2.3G	0.02	98.54	95.59	68.03

## Sheet: Table S2
Table S2. Primers used in qRT-PCR.
	Code	Gene	Sequence (5'-3')	Annealing temperature (℃)	Amplicon size (bp)
Myxochelin A/B	1	MXAN_RS17665	TTTGGCCGCAGAAGCACGTT	63.84	257
			ATGCCCAGGCTCAGGGGAAC	64.42
	2	MXAN_RS17675	GGGAGTGCCGTTTCGGTTGG	63.95	157
			TCCGTTGTGAGCGGGTCCAT	63.98
	3	MXAN_RS17685	GTTGGCGTAGGTGAGGCGAC	63.43	102
			TGGCGCAGTGAAACGTTCGG	64.17
	4	MXAN_RS17690	CCCTTCGAGCGCGGCTACTA	64.16	194
			AGCATGGTGCGGAACTTGGC	63.99
TonB-dependent receptor	5	MXAN_RS07035	GTCCGGGTGACTTCGGTCTT	61.81	199
			TACACCATCCGCGAGTAGCC	61.73
	6	MXAN_RS33155	CCTCTGGAACGGAGCACTCG	62.55	134
			CTGTCCCACCGGAATGTGGA	61.84
	7	MXAN_RS06475	GCGCGGTCGATGAAGAGTGT	63.14	107
			TCCATGCGACTGCGTACCCG	64.97
Myxalamid	8	MXAN_RS21950	AGAAGCTCCAGGGACTGCCG	64.05	286
			AGCGTGTTGGCGATGAAGCC	64.01
	9	MXAN_RS21955	AACGGCTACAGCTTCGTCCC	62.5	195
			GCAAATCGTCGTCTCAGGGG	61.08
	10	MXAN_RS21965	GCACTTCCACCGCCTCAACC	63.96	220
			CGACAGCACGAGCAACTCCG	63.97								.
Geosmin	11	MXAN_RS30275	AGAGCTGGGTGTGGGAGCTG	64.01	161
			ACGGGTGTGGAAGACCTCGG	63.96
	12	MXAN_RS30280	CACGTCGAGCAGTTCAAGGC	61.89	222
			CTCCGTCTGGTTCATGGGCT	61.9
	13	16S rRNA	S: GCAACGCGCAGAACCTTAC	59.2	270
			A: TGTAGCACGTGTGTAGCCCTG	59.5

## Sheet: Table S3
Table S3. General features of 107 genomes of predatory and non-predatory genomes used in this study.
		Species name	Accession number	Taxonomic affiliation	Genome size (Mbp)	GC content	N50 (bp)
1	Myxococcales	Myxococcus virescens CA010	GCA_006519755.1	Myxococcia/Myxococcales/Myxococcaceae	9.1	68.9	45473
2		Myxococcus virescens AB056	GCA_006547325.1	Myxococcia/Myxococcales/Myxococcaceae	9	68.9	68574
3		Myxococcus virescens CA005	GCA_006547345.1	Myxococcia/Myxococcales/Myxococcaceae	9.1	68.9	69990
4		Myxococcus virescens CA027	GCA_010279825.1	Myxococcia/Myxococcales/Myxococcaceae	9	68.9	66482
5		Myxococcus virescens AB036A	GCA_006518195.1	Myxococcia/Myxococcales/Myxococcaceae	9	68.9	46018
6		Myxococcus virescens CA006	GCA_006519765.1	Myxococcia/Myxococcales/Myxococcaceae	9.1	68.9	47907
7		Myxococcus xanthus KF3.2.8c11	GCA_006401635.1	Myxococcia/Myxococcales/Myxococcaceae	9	69	8952969
8		Myxococcus virescens DSM 2260T	jgi.1055201.1	Myxococcia/Myxococcales/Myxococcaceae	9.2	69.1	503429
9		Myxococcus xanthus GH5.1.9c20	GCA_006401215.1	Myxococcia/Myxococcales/Myxococcaceae	9.3	69	9262965
10		Myxococcus xanthus GH3.5.6C2	GCA_006400955.1	Myxococcia/Myxococcales/Myxococcaceae	9.3	69	9321034
11		Myxococcus xanthus MC3.5.9c15	GCA_006402735.1	Myxococcia/Myxococcales/Myxococcaceae	9.3	69	9316477
12		Myxococcus xanthus MC3.3.5c16	GCA_006402415.1	Myxococcia/Myxococcales/Myxococcaceae	9.3	69	9316378
13		Myxococcus xanthus KF4.3.9c1	GCA_006402015.1	Myxococcia/Myxococcales/Myxococcaceae	9.4	68.9	9429999
14		Myxococcus virescens AB025A	GCA_006547365.1	Myxococcia/Myxococcales/Myxococcaceae	9.1	69.1	75794
15		Myxococcus virescens AB024B	GCA_006547355.1	Myxococcia/Myxococcales/Myxococcaceae	9.3	69	72065
16		Myxococcus virescens AB025B	GCA_006518205.1	Myxococcia/Myxococcales/Myxococcaceae	9.1	68.9	81131
17		Myxococcus xanthus DK1622	CP000113	Myxococcia/Myxococcales/Myxococcaceae	9.1	68.9	-
18		Myxococcus xanthus DZ2	GCA_000278585.2	Myxococcia/Myxococcales/Myxococcaceae	9.3	68.9	195218
19		Myxococcus xanthus DZF1	GCA_000340515.1	Myxococcia/Myxococcales/Myxococcaceae	9.3	68.9	305520
20		Myxococcus vastator AM301T	GCA_010894475.1	Myxococcia/Myxococcales/Myxococcaceae	9	69.9	15871
21		Myxococcus macrosporus DSM 14697T	CP022203	Myxococcia/Myxococcales/Myxococcaceae	9	70.6	-
22		Myxococcus fulvus HW-1	GCA_000219105.1	Myxococcia/Myxococcales/Myxococcaceae	9	70.6	9003593
23		Pyxidicoccus fallax DSM14698T	GCA_012933655.1	Myxococcia/Myxococcales/Myxococcaceae	13.5	70.5	31267
24		Pyxidicoccus trucidator CA060AT	GCA_010894435.1	Myxococcia/Myxococcales/Myxococcaceae	12.7	70.3	375293
25		Pyxidicoccus caerfyrddinensis CA032AT	GCA_010894405.1	Myxococcia/Myxococcales/Myxococcaceae	13.4	70.2	321034
26		Myxococcus fulvus AB022	GCA_006518215.1	Myxococcia/Myxococcales/Myxococcaceae	10.6	70.1	27997
27		Myxococcus fulvus 124B02	CP006003	Myxococcia/Myxococcales/Myxococcaceae	11	70	-
28		Myxococcus fulvus DSM 16525T	GCA_900111765.1	Myxococcia/Myxococcales/Myxococcaceae	10.8	70	755538
29		Myxococcus stipitatus DSM 14675T	CP004025	Myxococcia/Myxococcales/Myxococcaceae	10.4	69.2	-
30		Myxococcus llanfairp AM401T	GCA_006636215.1	Myxococcia/Myxococcales/Myxococcaceae	12.4	68.7	35723
31		Myxococcus eversor AB053BT	GCA_010894455.1	Myxococcia/Myxococcales/Myxococcaceae	11.4	68.9	313084
32		Corallococcus sp. H22C18031201	GCA_003600865.1	Myxococcia/Myxococcales/Myxococcaceae	9.1	69.5	367659
33		Corallococcus sicarius CA040BT	GCA_003611735.1	Myxococcia/Myxococcales/Myxococcaceae	10.4	70.2	26404
34		Corallococcus llansteffanensis CA051BT	GCA_003612055.1	Myxococcia/Myxococcales/Myxococcaceae	10.5	70.3	15085
35		Corallococcus terminator CA054AT	GCA_003611635.1	Myxococcia/Myxococcales/Myxococcaceae	10.4	69.5	24469
36		Corallococcus praedator CA047B	GCA_003612065.1	Myxococcia/Myxococcales/Myxococcaceae	10.3	69.9	25434
37		Corallococcus praedator CA031C	GCA_003612115.1	Myxococcia/Myxococcales/Myxococcaceae	10.2	69.9	30964
38		Corallococcus praedator CA031BT	GCA_003612125.1	Myxococcia/Myxococcales/Myxococcaceae	10.5	69.7	20241
39		Corallococcus sp. c25j21	GCA_009909145.1	Myxococcia/Myxococcales/Myxococcaceae	9.2	70.7	424936
40		Corallococcus sp. Z5C101001	GCA_007352635.1	Myxococcia/Myxococcales/Myxococcaceae	9.1	70.7	490244
41		Corallococcus carmarthensis CA043DT	GCA_003611695.1	Myxococcia/Myxococcales/Myxococcaceae	10.8	69.9	37418
42		Corallococcus exercitus AB043AT	GCA_003611585.1	Myxococcia/Myxococcales/Myxococcaceae	10.1	70.3	19246
43		Corallococcus aberystwythensis AB050AT	GCA_003612165.1	Myxococcia/Myxococcales/Myxococcaceae	10	70	29523
44		Corallococcus interemptor AB050B	GCA_003612135.1	Myxococcia/Myxococcales/Myxococcaceae	9.4	70.1	42207
45		Corallococcus interemptor AB049A	GCA_003668885.1	Myxococcia/Myxococcales/Myxococcaceae	9.5	69.8	17205
46		Corallococcus interemptor AB047AT	GCA_003668875.1	Myxococcia/Myxococcales/Myxococcaceae	9.5	70	54870
47		Corallococcus coralloides CA054B	GCA_003611625.1	Myxococcia/Myxococcales/Myxococcaceae	9.9	70	39232
48		Corallococcus coralloides DSM 2259T	CP003389	Myxococcia/Myxococcales/Myxococcaceae	10.1	69.9	-
49		Corallococcus coralloides B035	GCA_004104415.1	Myxococcia/Myxococcales/Myxococcaceae	9.6	70.3	9587888
50		Corallococcus coralloides CA049B	GCA_003611685.1	Myxococcia/Myxococcales/Myxococcaceae	9.6	70.2	34676
51		Corallococcus coralloides AB011P	GCA_003611605.1	Myxococcia/Myxococcales/Myxococcaceae	10.2	69.8	330453
52		Corallococcus coralloides AB045	GCA_003668895.1	Myxococcia/Myxococcales/Myxococcaceae	9.9	69.9	37416
53		Corallococcus exiguus AB032C	GCA_003668935.1	Myxococcia/Myxococcales/Myxococcaceae	10.4	69.5	73011
54		Corallococcus exiguus AB004	GCA_003612255.1	Myxococcia/Myxococcales/Myxococcaceae	10.6	69.4	26897
55		Corallococcus exiguus AB038B	GCA_003668955.1	Myxococcia/Myxococcales/Myxococcaceae	10.7	69.3	556790
56		Corallococcus exinuus DSM 14696T	GCA_009909105.1	Myxococcia/Myxococcales/Myxococcaceae	10.4	69.6	807262
57		Corallococcus exiguus CA041A	GCA_003612075.1	Myxococcia/Myxococcales/Myxococcaceae	10.3	69.5	30701
58		Corallococcus exiguus AB030	GCA_003668965.1	Myxococcia/Myxococcales/Myxococcaceae	10.6	69.6	37630
59		Corallococcus exiguus AB018	GCA_003986945.1	Myxococcia/Myxococcales/Myxococcaceae	10.5	69.4	37048
60		Hyalangium minutum DSM 14724T	JMCB00000000	Myxococcia/Myxococcales/Myxococcaceae	11.2	68	504291
61		Stigmatella erecta DSM 16858T	jgi.1107942.1	Myxococcia/Myxococcales/Myxococcaceae	9.2	69.4	466203
62		Stigmatella aurantiaca DSM 17044T	GCA_900109545.1	Myxococcia/Myxococcales/Myxococcaceae	9.4	69.1	372432
63		Melittangium boletus DSM 14713T	CP022163	Myxococcia/Myxococcales/Myxococcaceae	9.9	68.4	-
64		Cystobacter fuscus DSM 2262T	GCA_000335475.2	Myxococcia/Myxococcales/Myxococcaceae	12.3	68.6	457853
65		Vitiosangium cumulatum GDMCC1.1324	GCA_003044305.1	Myxococcia/Myxococcales/Myxococcaceae	14.1	68.3	420365
66		Archangium gephyra DSM 2261T	CP011509	Myxococcia/Myxococcales/Myxococcaceae	12.4	69.4	-
67		Archangium sp. Cb G35	GCA_001896145.1	Myxococcia/Myxococcales/Myxococcaceae	12.9	68.8	583569
68		Cystobacter violaceum Cb vi76T	GCA_000733295.1	Myxococcia/Myxococcales/Myxococcaceae	12.5	68.9	75432
69		Simulacricoccus ruber 17bor14	GCA_009659535.1	Myxococcia/Myxococcales/Myxococcaceae	6.9	73	386519
70		Anaeromyxobacter sp. Fw109 5	GCA_000017505.1	Myxococcia/Myxococcales/Anaeromyxobacteraceae	5.3	73.5	5277990
71		Anaeromyxobacter dehalogenans 2CP-C	GCA_000013385.1	Myxococcia/Myxococcales/Anaeromyxobacteraceae	5	74.9	5013479
72		Anaeromyxobacter sp. K	GCA_000017505.1	Myxococcia/Myxococcales/Anaeromyxobacteraceae	5	74.8	5061632
73		Anaeromyxobacter dehalogenans 2CP-1T	CP001359	Myxococcia/Myxococcales/Anaeromyxobacteraceae	5	74.7	-
74		Vulgatibacter incomptus DSM 27710T	CP012332	Myxococcia/Myxococcales/Vulgatibacteraceae	4.4	68.9	-
75	Haliangiales	Haliangium ochraceum DSM 14365T	CP001804	Myxococcia/Haliangiales/Haliangiaceae	9.4	69.5	-
76	Nannocystales	Nannocystis exedens DSM 71	GCA_002343915.1	Myxococcia/Nannocystales/Nannocystaceae	12.1	72.1	11270726
77		Plesiocystis pacifica SIR-1T	GCA_000170895.1	Myxococcia/Nannocystales/Nannocystaceae	10.6	70.7	82268
78		Enhygromyxa salina SWB005T	GCA_002994615.1	Myxococcia/Nannocystales/Nannocystaceae	9	69.6	52919
79		Enhygromyxa salina DSM15201T	GCA_000737335.3	Myxococcia/Nannocystales/Nannocystaceae	10.4	67.4	81190
80		Enhygromyxa salina SWB007T	GCA_002994635.1	Myxococcia/Nannocystales/Nannocystaceae	10.6	68.2	128317
81	Polyangiales	Sandaracinus amylolyticus DSM 53668T	CP011125	Myxococcia/Polyangiales/Polyangiaceae	10.3	72	-
82		Labilithrix luteola DSM 27648T	CP012333	Myxococcia/Polyangiales/Polyangiaceae	12.2	66.1	-
83		Minicystis rosea DSM 24000T	CP016211	Myxococcia/Polyangiales/Polyangiaceae	16	69.1	-
84		Polyangium sp. SDU3-1	GCA_005144635.1	Myxococcia/Polyangiales/Polyangiaceae	12.3	69.4	595858
85		Polyangium spumosum DSM 14734T	GCA_009649845.1	Myxococcia/Polyangiales/Polyangiaceae	10.8	69.5	821605
86		Polyangium fumosum DSM 14668T	GCA_005144585.1	Myxococcia/Polyangiales/Polyangiaceae	13	68.8	139552
87		Chondromyces crocatus Cm c5T	CP012159	Myxococcia/Polyangiales/Polyangiaceae	11.4	68.7	-
88		Sorangium cellulosum Soce26	GCA_002950945.1	Myxococcia/Polyangiales/Polyangiaceae	14.6	71.7	14557589
89		Sorangium cellulosum Soce56	GCA_000067165.1	Myxococcia/Polyangiales/Polyangiaceae	13	71.4	13033779
90		Sorangium cellulosum So0157 2	GCA_000418325.1	Myxococcia/Polyangiales/Polyangiaceae	14.8	72.1	14782125
91		Sorangium orientale SoceGT47	GCA_004135735.1	Myxococcia/Polyangiales/Polyangiaceae	11.3	72.6	11261481
92		Sorangium cellulosum Soce836	CP012672	Myxococcia/Polyangiales/Polyangiaceae	14.6	72	-
93	Lysobacterales	Lysobacter enzymogenes DSM 2043T	AP014940.1	g-Proteobacteria/Lysobacterales/Lysobacteraceae	6.1	69.9	-
94		Lysobacter capsici DSM 19286T	CP023465.1	g-Proteobacteria/Lysobacterales/Lysobacteraceae	6.3	66.8	-
95	Bradymonadales	Bradymonas sediminis FA350T	CP030032.1	δ-Proteobacteria/Bradymonadales/Bradymonadaceae	5.1	61.2	-
96		Lujinxingia sediminis SEH01T	GCA_004005565.1	δ-Proteobacteria/Bradymonadales/Bradymonadaceae	5.3	63.6	3,311,57
97		Lujinxingia litoralis B210T	GCA_003260125.1	δ-Proteobacteria/Bradymonadales/Bradymonadaceae	5	64.7	372832
98	Herpetosiphonales	Herpetosiphon llansteffanense CA052BT	GCA_003205875.1	Chloroflexi/ Herpetosiphonales/Herpetosiphonaceae	6.1	50.8	107039
99		Herpetosiphon giganteus DSM 589T	GCA_000018565.1	Chloroflexi/ Herpetosiphonales	6.8	50.9	6346587
100		Herpetosiphon geysericola DSM 7119T	GCA_001306135.1	Chloroflexi/ Herpetosiphonales	6.2	50.7	281525
101	Bdellovibrionales	Bdellovibrio exovorus JSST	GCA_000348725.1	proteobacteria/Bdellovibrionales/Bdellovibrionaceae	2.7	41.1	2657893
102		Bdellovibrio bacteriovorus HD100T	BX842601.2	proteobacteria/Bdellovibrionales/Bdellovibrionaceae	3.8	50.6	-
103	Cytophagales	Chryseolinea flava SDU1-6T	GCA_003286915.1	Bacteroidetes/Cytophagales/Fulvivirgaceae	6.5	43.5	382393
104	Chitinophagales	Deminuibacter soli K23C18032701T	GCA_003412455.1	Bacteroidetes/Chitinophagales/Chitinophagaceae	5.8	47.2	481602
105		Chitinophaga silvisoli K20C18050901T	GCA_003412465.1	Bacteroidetes/Chitinophagales/Chitinophagaceae	8.4	44.7	828486
106		Chitinophaga varians 10-7w-9003T	GCA_014529945.1	Bacteroidetes/Chitinophagales/Chitinophagaceae	8.7	49.3	1421365
107		Chitinophaga flava K3CV102501T	GCA_003308995.1	Bacteroidetes/Chitinophagales/Chitinophagaceae	8.4	46.6	3962705
